# Supplementary material for: Concurrent and Predictive Validity of an Exercise-Specific Scale for the Perception of Velocity in the Back Squat
Source: Int J Environ Res Public Health. 2022 Sep 11;19(18):11440. doi: 10.3390/ijerph191811440 (PMC9517416; doi:10.3390/ijerph191811440)
Supplement: Supplementary file 1 [file ijerph-19-11440-s001.zip]

Archive with 1 entries (1 files):
- ijerph-1885601-supplementary.pdf
